# Supplementary material for: Identification of GATA Transcription Factors in Brachypodium distachyon and Functional Characterization of BdGATA13 in Drought Tolerance and Response to Gibberellins
Source: Front Plant Sci. 2021 Oct 21;12:763665. doi: 10.3389/fpls.2021.763665 (PMC8567175; doi:10.3389/fpls.2021.763665)
Supplement: Supplementary file 2 [file Data_Sheet_1.xlsx]

## Sheet: Table S1
Table S1 Primer used in this study
Gene ID	Forward primer(5'-3')	Reverse primer(5'-3')
BdGATA1	AAGACCAAGAGGGAGCGGGA	GTAGATAACGCCGGAGGAGA	For qRT-PCR
BdGATA2	TTGCTTCCTTAATGAGGTTTCGC	TCACCCAAATCTGCCCTTCCG
BdGATA3	TGAAAAGATGACACCGGCAAT	TAGGAGCTTCCCCTTTTGCCTT
BdGATA4	AGAACTCTTTGTAATGCGTGT	TCGCTCTCAAATTCCATGTCC
BdGATA5	CTGTTTCCCCTGATAAGGTGCAA	TCCGCTTCTCCCTAAACCTCA
BdGATA6	AGCAGCCCTAGTGACAACAGT	ATCATGTCGTCACGGATGCTCT
BdGATA7	AACATAGAAGAGCGCCGCCAT	ACACAGTCACCACGAGCAGT
BdGATA8	CTGCTCCTCCAGCTCGATCGTTG	TCCCACTCCTGCGCCATGCTT
BdGATA9	CAGGTCTCTGTGCAACGCTT	GCTTCCTCGCCGTTATGTTGCT
BdGATA10	CGGCATCAGGTTCAAGAAGG	AAGTAGGCACGGCGTTCAG
BdGATA11	CCGTCGACAGCGGCAACAACTCC	CGCCCATGTAGTTGGACACCCAT
BdGATA12	AGCAGCTTCAGAGCCAACCAC	TGCAGCCTCCTCCACACCCAT
BdGATA13	ATAATAACGCATCCGCCGCT	GATTCCACACGCATTGCACA
BdGATA14	CTGAAATGCCCGAGAATTCCGA	TCGAGCTGAGCAAAAGCACAC
BdGATA15	CTGGACCCGGAGGTGAAGAAG	GTCCTTGTCCTTTCCTTCCTGAT
BdGATA16	TCGACCTCCATCCGCTGCT	CCCAGGATAGTCCACACGCATT
BdGATA17	ACCGGATGGCGTCCCTACTCA	TGCTGCTCCTTCTCCGGCCTT
BdGATA19	CCTCACTGCTAGCTCAGCTCGTA	TTTCCCACTCCGACGCCATCC
BdGATA20	CCTCCTTATCCGACTCAGCG	AGGAAGGACGAGAGGGATGT
BdGATA21	GCAGCTCCAGCCCGACCTCC	CTCCGCTGCCATTGTTGACGTT
BdGATA22	GGTGATTTGTTCCCCCACCA	AGGCCAGGCTCCTTTTCTTC
BdGATA23	AGTTCGACGTCGTTCTCCCT	TCCGTGAACACTTGGTCGAAT
BdGATA24	ACGACGACAGCAATGCCAACGA	CCCCGACATCATTGCAGTAGCC
BdGATA25	CGTCGCAGCACGCCAACCAC	CCCATTTCTGGTTGACGCCGTT
BdGATA26	CCTGCTTGACCTCGAGGAAT	GACTGCAGGGAGTCATCGTT
BdGATA27	TTCAGAAGCAAACTCCGTTCC	CATTTGAGTTGCTTGCTCCC
BdGAPDH	GTTGCTCTCCAGAGCGATGAC	ACTCCACGACATAATCGGCAC
GFP-GATA13	GAGAACACGGGGGACTCTAGAATGTCTACCATCTACATGAGCCA	GCCCTTGCTCACCATGGTACCGCTCCGGACAAGCTCGCA	For eGFP vector
OE-GATA13	GCTCTAGAATGCTGCACGAGGCGGCTCCA	CGGGGTACCCTAGTAGTACTGGAACAGGCT	For overexpression vector

## Sheet: Table S2
Table S2. The detailed information of BdGATA TFs
Gene ID	Gene Name	Sub-Family	Chrom no	Physical position			Properties of GATA proteins		GRAVY	pI	Subcell location
				Start position (bp)	End Position (bp)	genome length(bp)	Protein length (aa)	Molecular weight (Da)
BdGATA1	BRADI1G03020	Ⅲ	1	2014552	2015206	655	146	16068.5	-0.868	9.94	Nuclear
BdGATA2	BRADI1G09550	Ⅰ	1	6841591	6845854	4264	284	30953.3	-0.535	8.69	Nuclear
BdGATA3	BRADI1G12330	Ⅰ	1	9239920	9244660	4741	311	33930.5	-0.589	8.36	Nuclear
BdGATA4	BRADI1G20830	Ⅱ	1	16731631	16734854	3224	711	81670	-0.528	8.01	Nuclear
BdGATA5	BRADI1G33980	Ⅰ	1	29596745	29605387	8643	347	36966.6	-0.736	4.69	Nuclear
BdGATA6	BRADI1G37480	Ⅲ	1	33320574	33322338	1765	347	37211.3	-0.424	9.16	Nuclear
BdGATA7	BRADI1G75420	Ⅳ	1	72318299	72319062	764	221	23641.6	-0.606	9.07	Nuclear
BdGATA8	BRADI1G78540	Ⅳ	1	74484096	74485542	1447	354	37620.3	-0.658	6.76	Nuclear
BdGATA9	BRADI2G12590	Ⅲ	2	10942003	10944214	2212	131	14295.1	-0.777	9.07	Nuclear
BdGATA10	BRADI2G14890	Ⅲ	2	13366451	13367326	876	222	23425	-0.462	6.88	Nuclear
BdGATA11	BRADI2G19480	Ⅳ	2	17178270	17180195	1926	374	38842.5	-0.446	6.16	Nuclear
BdGATA12	BRADI2G35057	Ⅲ	2	35196062	35198053	1992	154	17076	-1.123	9.12	Nuclear
BdGATA13	BRADI2G45750	Ⅲ	2	46176790	46177622	833	249	25951.7	-0.39	6.96	Nuclear
BdGATA14	BRADI2G49620	Ⅳ	2	49664156	49666270	2115	399	41878.7	-0.475	5.86	Nuclear
BdGATA15	BRADI2G62660	Ⅲ	2	59208666	59209858	1193	156	17140.7	-0.867	9.46	Nuclear
BdGATA16	BRADI3G03800	Ⅰ	3	2538781	2542030	3250	358	38303.3	-0.835	5.22	Nuclear
BdGATA17	BRADI3G03810	Ⅰ	3	2556756	2561820	5065	261	27691.9	-0.631	8.59	Nuclear
BdGATA18	BRADI3G08240	Ⅲ	3	6413935	6416856	2922	346	37207.1	-0.486	9.05	Nuclear
BdGATA19	BRADI3G33200	Ⅳ	3	35583058	35584658	1601	361	37558.8	-0.418	8.15	Nuclear
BdGATA20	BRADI3G50160	Ⅳ	3	51365564	51367346	1783	364	38442.4	-0.403	8.09	Nuclear
BdGATA21	BRADI3G54720	Ⅳ	3	55135307	55140577	5271	416	43800.2	-0.393	5.6	Nuclear
BdGATA22	BRADI4G01140	Ⅳ	4	727064	730009	2946	321	36439.2	-0.905	7.96	Nuclear
BdGATA23	BRADI4G15720	Ⅰ	4	16348404	16349894	1491	257	28584.2	-0.581	4.98	Nuclear
BdGATA24	BRADI4G23550	Ⅳ	4	28385808	28386933	1126	357	39023.9	-0.679	7.52	Nuclear
BdGATA25	BRADI4G41570	Ⅳ	4	45622192	45624235	2044	544	58935	-0.872	9.51	Nuclear
BdGATA26	BRADI5G17057	Ⅳ	5	20292031	20294529	2499	437	46667.2	-0.568	6.63	Nuclear
BdGATA27	BRADI5G17370	Ⅱ	5	20631839	20636024	4186	443	48601.4	-0.726	7.97	Nuclear
